# Supplementary material for: The Effects of 4 Weeks of Chiropractic Spinal Adjustments on Motor Function in People with Stroke: A Randomized Controlled Trial
Source: Brain Sci. 2021 May 21;11(6):676. doi: 10.3390/brainsci11060676 (PMC8224305; doi:10.3390/brainsci11060676)
Supplement: Supplementary file 1 [file brainsci-11-00676-s001.zip]

Archive with 1 entries (1 files):
- brainsci-1173977-supplementary.pdf
